# Supplementary material for: Altered serum metabolome is associated with disease activity and immune responses in rheumatoid arthritis
Source: Clin Rheumatol. 2024 Nov 1;43(12):3669–78. doi: 10.1007/s10067-024-07201-1 (PMC11582171; doi:10.1007/s10067-024-07201-1)
Supplement: Supplementary file 1 — Supplementary file1 (XLSX 15 KB) [file 10067_2024_7201_MOESM1_ESM.xlsx]

## Sheet: Table1
Data1	Data2	R	p value	relation
Citric acid	CRP	-0.604762	0.000161571	negtive
Galactose	IgG	0.566667	0.000484133	positive
Glycine	DJC	0.532992	0.000978922	positive
Glucose	IgG	0.492157	0.00299129	positive
Ethanolamine	DJC	0.488837	0.00288474	positive
Pyruvic acid	ASO	-0.480373	0.00349293	negtive
Methionine	ESR	-0.47537	0.00390239	negtive
Citric acid	C3	-0.445441	0.00732776	negtive
Methionine	CRP	-0.429412	0.0106164	negtive
Glutamic acid	ESR	0.40796	0.0149839	positive
Lactic acid	CRP	0.40084	0.0176702	positive
Hexadecanoic acid	DJC	-0.39635	0.0184164	negtive
Glycerol-3-phosphate	CRP	0.392997	0.0201867	positive
Cholesterol	IgG	-0.392717	0.0202819	negtive
Glutamic acid	DJC	0.386356	0.021875	positive
Glutamic acid	IgM	0.380165	0.0242755	positive
Glutamic acid	CRP	0.379272	0.0253144	positive
Ribose	IgG	0.373669	0.0276984	positive
Glycerol	TJC	-0.36958	0.0288831	negtive
Galactose	IgA	0.358734	0.0343252	positive
Inosine	SJC	0.35827	0.0345755	positive
myo-Inositol	DJC	0.350554	0.038959	positive
Citric acid	ESR	-0.350221	0.0391583	negtive
Malic acid	CRP	-0.34986	0.0400049	negtive
Fumaric acid	C4	-0.348301	0.0403208	negtive
Inosine	RF	0.348035	0.0404842	positive
Galactose	IgM	0.343606	0.0432826	positive
Inosine	CCP	0.341901	0.0444003	positive
Galactose	ASO	0.340512	0.0453277	positive
Cholesterol	ASO	-0.34037	0.0454232	negtive
2-Keto-L-gluconic acid	C3	-0.339403	0.0460794	negtive
Glucose	ASO	0.338812	0.0464846	positive

## Sheet: Table2
Data1	Data2	R	p value	relation
myo-Inositol	lung nodule	0.462859	0.00511269	positive
Glycerol	lung nodule	-0.439764	0.00820776	negtive
Glutamic acid	SS	-0.433984	0.00919483	negtive
Glutamic acid	emphysema	0.433805	0.00922681	positive
Glutamic acid	DMARDs	-0.43326	0.00932526	negtive
2-Keto-L-gluconic acid	NSAIDs	-0.425916	0.0107401	negtive
Glycerol	lung disease	-0.404846	0.015847	negtive
Parabanic acid	Herb	0.4022	0.016613	positive
Glyceric acid	SS	0.39945	0.0174414	positive
9-(Z)-Octadecenoic acid	lung disease	-0.394807	0.0189184	negtive
Glyceric acid	emphysema	-0.388545	0.0210744	negtive
Lactic acid	DMARDs	-0.380566	0.0241137	negtive
Hexadecanoic acid	lung disease	-0.377845	0.0252296	negtive
Glutamic acid	COPD	0.377824	0.0252384	positive
Inosine	lung nodule	0.371442	0.0280244	positive
Monomethylphosphate	NSAIDs	0.369128	0.0290949	positive
Phosphoric acid	Herb	0.365636	0.0307734	positive
Eicosanoic acid	lung disease	-0.361056	0.0330948	negtive
9-(Z)-Hexadecenoic acid	Drugs	0.357066	0.0352314	positive
Methionine	biologicals	0.353624	0.0371639	positive
Ornithine	steroid	-0.352091	0.0380519	negtive
Glycerol	biologicals	0.346552	0.0414046	positive
Pyruvic acid	COPD	-0.34126	0.044826	negtive
Inosine	PIF	-0.334885	0.0492468	negtive

## Sheet: Table3
Data1	Data2	R	p value	relation
Glyceric acid	Tfh	-0.58566	0.00130123	negtive
Citric acid	CD56high NK	0.629944	0.001678	positive
Fumaric acid	Naïve B/	0.523166	0.00609783	positive
Galactose	Naïve B	0.489998	0.0110522	positive
myo-Inositol	LBP(μmol/L)	0.433065	0.0156969	positive
Glyceric acid	Th2	-0.449939	0.0194667	negtive
Lactic acid	B cells	0.455726	0.0202928	positive
Glucose	Naïve B	0.44452	0.0228928	positive
Methionine	CD56high NK	0.474011	0.0258378	positive
Eicosanoic acid	CD56dim NK	-0.471485	0.0280762	negtive
myo-Inositol	B cells	-0.430427	0.0291918	negtive
Ornithine	Plasmocyte	0.422946	0.0313394	positive
Eicosanoic acid	NK	-0.457933	0.0334294	negtive
Glycerol	Naïve B	-0.417849	0.033661	negtive
Glycerol-3-phosphate	MAIT	-0.44082	0.0352561	negtive
Ribose	MAIT	-0.435878	0.0376081	negtive
Pyruvic acid	Th1	-0.399878	0.0397038	negtive
Phosphoric acid	MAIT	-0.424512	0.0434873	negtive
9-(Z)-Hexadecenoic acid	Th17	0.39011	0.0451554	positive
Malic acid	LBP(μmol/L)	-0.356452	0.0497238	negtive
Glycerol-3-phosphate	CD56high NK	-0.422599	0.0500687	negtive
